# Supplementary material for: Outcomes of Art-Based Leadership Development: A Qualitative Metasummary
Source: Behav Sci (Basel). 2024 Aug 14;14(8):714. doi: 10.3390/bs14080714 (PMC11351991; doi:10.3390/bs14080714)
Supplement: Supplementary file 1 [file behavsci-14-00714-s001.zip]

Archive with 3 entries (3 files):
- Supplement 3_Outcome Summary.pdf
- Table S1_Search Strategy.pdf
- Table S2_Thematic Hierarchy.pdf
